# Supplementary material for: Postoperative pelvic intensity-modulated radiation therapy reduced the incidence of late gastrointestinal complications for uterine cervical cancer patients
Source: J Radiat Res. 2019 Jun 28;60(5):650–7. doi: 10.1093/jrr/rrz041 (PMC6805982; doi:10.1093/jrr/rrz041)
Supplement: rrz041_Supplementary_Table_1 [file rrz041_supplementary_table_1.xls]

## Sheet: Supplement 1 (Dose constraints)
Supplementary material 1. Dose constraints of PTV and OAR in IMRT
Structure	Criteria
PTV	Mean dose：100-105%
	D2%＜60 Gy
Bowel bag	D40%＜40 Gy
	D1cc＜55 Gy
Rectum	D40%＜50 Gy
	no volume＞55 Gy
Bladder	D50%＜45 Gy
	no volume＞55 Gy
Femoral head	D20%＜30 Gy
Abbreviations: IMRT, intensity modulated radiation therapy; PTV, planning target volume; OAR, organ at risk
